# Supplementary material for: Construction and Preclinical Evaluation of a Recombinant Attenuated Measles Vaccine Candidate of the H1a Genotype
Source: Vaccines (Basel). 2025 May 27;13(6):571. doi: 10.3390/vaccines13060571 (PMC12197764; doi:10.3390/vaccines13060571)
Supplement: Supplementary file 1 [file vaccines-13-00571-s001.zip]

Archive with 1 entries (1 files):
- vaccines-3627954-supplementary.pdf
